# Supplementary material for: AT2R Activation Improves Wound Healing in a Preclinical Mouse Model
Source: Biomedicines. 2024 Jun 3;12(6):1238. doi: 10.3390/biomedicines12061238 (PMC11200587; doi:10.3390/biomedicines12061238)
Supplement: Supplementary file 1 [file biomedicines-12-01238-s001.zip]

Archive with 1 entries (1 files):
- biomedicines-2995371-supplementary.pdf
